# Supplementary material for: Patterns of change in α and β taxonomic and phylogenetic diversity in the secondary succession of semi-natural grasslands in the Northern Apennines
Source: PeerJ. 2020 Mar 11;8:e8683. doi: 10.7717/peerj.8683 (PMC7071822; doi:10.7717/peerj.8683)
Supplement: Supplemental Information 2 [file peerj-08-8683-s002.new]

((((((((((((((((daucus_carota:3.764992178,chaerophyllum_aureum:3.764992178):3.669758282,angelica_sylvestris:7.43475046)100:7.173714305,oenanthe_pimpinelloides:14.60846477)100:14.7801251,bupleurum_baldense:29.38858987)100:28.61141013,bunium_bulbocastanum:58)100:2.19,hedera_helix:60.19)100:25.45,(lonicera_xylosteum:50.75,(valeriana_officinalis:25.33789904,(knautia_purpurea:12.68170589,scabiosa_columbaria:12.68170589)100:12.65619315)100:25.41210096)100:34.89)100:7.09,((campanula_rapunculus:40.95654105,campanula_trachelium:40.95654105)100:40.94345895,(carlina_acanthifolia:41.00205143,((((centaurea_nigrescens:8.108030313,centaurea_jacea:8.108030313)100:8.147050247,cirsium_tenoreanum:16.25508056)100:8.365009713,(cichorium_intybus:12.36435751,pulicaria_dysenterica:12.36435751)100:12.25573276)100:8.051664272,((((anthemis_arvensis:6.433153986,achillea_collina:6.433153986)100:6.521252382,leucanthemum_vulgare:12.95440637)100:6.787558582,tussilago_farfara:19.74196495)100:6.535769126,(tragopogon_porrifolius:13.06853433,((hieracium_pilosella:4.025374645,hieracium_piloselloides:4.025374645)100:4.671526386,(crepis_vesicaria:4.239113912,(taraxacum_officinal:2.266930074,(leontodon_hispidus:1.134057134,picris_hieracioides:1.134057134)100:1.13287294)100:1.972183838)93:4.457787119)100:4.371633302)100:13.20919974)100:6.39402047)100:8.330296887)100:40.89794857)100:10.83)100:14.01,((((galium_mollugo:23.05498996,galium_verum:23.05498996)100:23.2954892,galium_aparine:46.35047916)100:22.70715294,(cruciata_glabra:34.64099232,sherardia_arvensis:34.64099232)100:34.41663977)100:23.6223679,((convolvulus_arvensis:42.89808767,cuscuta_epithymum:42.89808767)100:42.9350953,((myosotis_arvensis:39.64341997,pulmonaria_picta:39.64341997)100:39.28292694,(fraxinus_excelsior:71.02,((((veronica_chamaedris:16.23722861,veronica_arvensis:16.23722861)100:16.32101648,veronica_urticifolia:32.55824509)100:16.07175491,(plantago_lanceolata:24.33248399,plantago_media:24.33248399)100:24.29751601)100:4.27,(rhinanthus_minor:40.29,(((stachys_germanica:10.05049626,stachys_sylvatica:10.05049626)100:10.50913564,teucrium_chamaedris:20.5596319)100:9.68037346,((prunella_laciniata:10.22226552,prunella_vulgaris:10.22226552)100:9.946381388,(thymus_longicaulis:10.43242363,(clinopodium_vulgare:4.982099111,clinopodium_alpinum:4.982099111)100:5.450324519)100:9.736223276)100:10.07135845)100:10.04999464)100:12.61)100:18.12)100:7.906346908)100:6.906836061)100:6.846817031)100:14.06)100:5.6,lysimachia_punctata:112.34)100:5.99051438,(rumex_acetosa:107.05,((cerastium_brachypetalum:34.89586828,stellaria_media:34.89586828)100:35.21413172,(petrorhagia_prolifera:35.05465795,arenaria_serpyllifolia:35.05465795)61:35.05534205)100:36.94)100:11.28051438)100:5.39948562,(((((((((((((((trifolium_incarnatum:9.256441995,trifolium_striatum:9.256441995)99:9.061358486,(trifolium_scabrum:9.186119835,trifolium_pratense:9.186119835)32:9.131680645)88:9.30033235,trifolium_ochroleucum:27.61813283)57:9.244573532,trifolium_repens:36.86270636)100:9.318927161,trifolium_campestre:46.18163352)100:8.883183207,(ononis_spinosa:27.77113413,(medicago_lupulina:13.76136615,medicago_minima:13.76136615)100:14.00976798)100:27.2936826)100:9.149694286,((lathyrus_pratensis:21.69695836,lathyrus_sylvestris:21.69695836)100:21.47633638,(vicia_bythinica:21.44412362,(vicia_sativa:10.77312521,vicia_sepium:10.77312521)96:10.67099841)100:21.72917112)100:21.04121627)100:9.547932667,astragalus_monspessulanus:73.76244368)100:9.187821354,(hippocrepis_comosa:41.35261928,(lotus_corniculatus:20.67644007,(anthyllis_vulneraria:10.71923342,dorycnium_herbaceum:10.71923342)100:9.957206646)100:20.67617922)100:41.59764575)100:9.189734963,genista_tinctoria:92.14)100:3.93,polygala_flavescens:96.07)100:16.63,(quercus_cerris:111.5,(((pyrus_communis:32.98604005,crataegus_monogyna:32.98604005)100:33.23713913,prunus_spinosa:66.22317919)100:32.73682081,(filipendula_vulgaris:49.45513431,(rubus_canescens:24.63046747,((agrimonia_eupatoria:8.512992854,sanguisorba_minor:8.512992854)100:7.730557776,(rosa_canina:8.053383784,(fragaria_vesca:4.095607688,(potentilla_hirta:2.203107745,potentilla_reptans:2.203107745)100:1.892499944)100:3.957776096)100:8.190166845)100:8.386916839)100:24.82466684)100:49.50486569)100:12.54)100:1.2)100:3.1,((hypericum_montanum:67.82,hypericum_perforatum:67.82)100:35.69,(((viola_arvensis:83.07,viola_alba:83.07)100:8.43,salix_apennina:91.5)100:11.1,(linum_bienne:86.86,(linum_trigynum:43.60709176,linum_catharticum:43.60709176)57:43.25290824)100:15.74)100:0.91)100:12.29)100:2.78,(((geranium_rotundifolium:51.37944948,geranium_dissectum:51.37944948)55:51.01055052,geranium_columbinum:102.39)100:14.6,(acer_campestre:104.26,(((malva_moschata:30.12742882,helianthemum_nummularium:30.12742882)100:29.63257118,daphne_laureola:59.76)100:33.19,(erophila_verna:44.22,(arabis_hirsuta:22.13117949,thlaspi_alliaceum:22.13117949)100:22.08882051)100:48.73)100:11.31)100:12.73)100:1.59)100:3.83,sedum_sexangulare:122.41)100:1.32)100:7.95,((((ranunculus_bulbosus:19.96995462,ranunculus_repens:19.96995462)83:19.93115365,ranunculus_lanuginosus:39.90110827)100:20.36620542,clematis_vitalba:60.26731369)100:20.01268631,helleborus_bocconei:80.28)100:51.4)100:4.08,(dioscorea_communis:119.8,(colchicum_lusitanicum:116.88,(((allium_sphaerocephalon:62.49,allium_vineale:62.49)100:46.47,anacamptis_pyramidalis:108.96)100:5.64,(((carex_flacca:27.23457379,carex_hirta:27.23457379)100:27.92542621,luzula_campestris:55.16)100:38.64,(trisetaria_flavescens:58.58,((bromus_erectus:19.44423473,bromus_hordeaceus:19.44423473)100:19.65001454,((briza_media:13.12089931,brachypodium_rupestre:13.12089931)94:13.10259018,(elymus_repens:12.98177194,((((cynosurus_cristatus:2.523698952,cynosurus_echinatus:2.523698952)100:2.820696944,dactylis_glomerata:5.344395896)100:2.323610216,(festuca_arundinacea:3.66560307,lolium_perenne:3.66560307)100:4.002403042)100:2.76052838,((((poa_bulbosa:2.091586515,poa_pratensis:2.091586515)83:2.069679627,poa_trivialis:4.161266142)100:1.944663765,phleum_bertolonii:6.105929907)100:2.334703364,(holcus_lanatus:4.065034696,((anthoxanthum_odoratum:1.470628796,agrostis_castellana:1.470628796)100:0.9537763451,(arrhenatherum_elatius:1.49445207,gaudinia_fragilis:1.49445207)100:0.9299530703)100:1.640629555)100:4.375598575)100:1.987901221)100:2.553237451)100:13.24171755)100:12.87075978)100:19.48575073)100:35.22)100:20.8)100:2.28)100:2.92)100:15.96)100:189.34,((((((chamaecyparis_thyoides:45.26651838,juniperus_communis:45.26651838)100:45.0099018,cryptomeria_japonica:90.27642018)100:44.98470325,(taxus_globosa:67.64994639,cephalotaxus_sinensis:67.64994639)100:67.61117704)100:45.57587035,pseudotsuga_wilsoniana:180.8369938)100:44.84387404,(gnetum_leyboldii:112.9213143,ephedra_sinica:112.9213143)100:112.7595536)100:45.21913218,(ginkgo_biloba:158.1,(zamia_lindenii:79.26304833,cycas_parvula:79.26304833)100:78.83695167)100:112.8)100:54.2)100:29.9,((azolla_filiculoides:118.161722,azolla_caroliniana:118.161722)100:118.7192005,(asplenium_scolopendrium:118.2137515,asplenium_aethiopicum:118.2137515)100:118.6671709)100:118.1190775)Root;
